# Supplementary material for: Whole Three-Dimensional Dosimetry of Carbon Ion Beams with an MRI-Based Nanocomposite Fricke Gel Dosimeter Using Rapid T1 Mapping Method
Source: Gels. 2021 Nov 25;7(4):233. doi: 10.3390/gels7040233 (PMC8701283; doi:10.3390/gels7040233)
Supplement: Supplementary file 1 [file gels-07-00233-s001.zip]

Archive with 1 entries (1 files):
- gels-1467133-supplementary.wmv
